# Supplementary material for: Conservation of Markers and Stemness in Adipose Stem and Progenitor Cells between Cattle and Other Species
Source: Int J Mol Sci. 2023 Jul 25;24(15):11908. doi: 10.3390/ijms241511908 (PMC10418360; doi:10.3390/ijms241511908)
Supplement: Supplementary file 1 [file ijms-24-11908-s001.zip]

Archive with 1 entries (1 files):
- ijms-2497792-supplementary.pdf
